# Supplementary material for: Antiangiogenic Activity of Flavonoids: A Systematic Review and Meta-Analysis
Source: Molecules. 2020 Oct 14;25(20):4712. doi: 10.3390/molecules25204712 (PMC7594036; doi:10.3390/molecules25204712)
Supplement: Supplementary file 1 [file molecules-25-04712-s001.zip]

Archive with 5 entries (5 files):
- Table S1.docx
- Table S5.docx
- Table S6.docx
- Table S7.docx
- Tables S2-S4.docx
